# Supplementary material for: Adverse pregnancy outcomes among women in Norway with gestational diabetes using three diagnostic criteria
Source: PLoS One. 2023 Jul 6;18(7):e0280750. doi: 10.1371/journal.pone.0280750 (PMC10325062; doi:10.1371/journal.pone.0280750)
Supplement: S1 File — (XLSX) [file pone.0280750.s001.xlsx]

## Sheet: Table S1
Supporting information Table S1. Characteristics of the participating pregnancy and birth cohorts.
	Stork Grorudddalen	Stork Rikshospitalet	Fit for Delivery	TRIP	Total
	n=742	n=983	n=544	n=701	n=2970
Characteristics
Study period	2008-2010	2002-2008	2009-2013	2007-2009
Type of study	cohort	cohort	RCT	RCT
Gestational week at inclusion (weeks)	15.1 ± 3.4	15.8 ± 1.3	15.1 ± 2.6	20.2 ± 1.6	16.5 ± 3.1
Gestational week at OGTT (weeks)	28.3 ± 1.3	31.2 ± 1.0	29.6 ± 0.8	34.0 ± 2.0	30.8 ± 2.5
Ethnicity
European ethnicity	349 (47.0)	983 (100)	543 (99.8)	701 (100)	2573 (86.6)
Asian ethnicity (South/East)	222 (30.0)	0	1 (0.2)	0	223 (7.5)
Middle Eastern/African	171 (23.0)	0	3 (0.6)	0	174 (5.9)
Current smoker	31 (5.0)	23 (2.3)	20 (3.7)	6 (0.9)	80 (2.8)
Education
primary or less	120 (16.2)	12 (1.2)	10 (1.8)	3 (0.4)	146 (4.9)
High school education	289 (39.3)	128 (13.0)	159 (29.2)	62 (8.8)	640 (21.5)
Higher education	327 (44.4)	843 (85.8)	374 (69.0)	636 (90.7)	2184 (73.5)
Primipara	339 (45.7)	526 (53.5)	544 (100)	405 (57.8)	1814 (61.1)
Diabetes in family	190 (26.2)	98 (10.5)	NM	61 (9.1)	349 (15.0)
Prepregnant BMI (kg/m²)	24.6 ± 4.8	23.6 ± 3.7	23.6 ± 3.8	23.1 ± 3.1	23.7 ± 3.9
BMI at inclusion (kg/m²)	25.3 ± 4.9	24.5 ± 3.4	24.5 ± 3.9	24.7 ± 3.1	24.8 ± 4.0
Fasting glucose at OGTT (mmol/L)	4.8 ± 0.6	4.6 ± 0.4	4.6 ± 0.4	4.3 ± 0.4	4.6 ± 0.5
2-h glucose at OGTT (mmol/L)	6.2 ± 1.4	6.2 ± 1.4	6.1 ± 1.3	5.7 ± 1.2	6.1 ± 1.3
GDM treatment					1297
Insulin	4 (0.5)	0	6 (1.1)	0	10 (0.8)
Metformin	2 (0.3)	0	0	0	2 (0.2)
Data presented as mean ± SD or n (%). Values are imputed for pre-pregnancy weight, parity and education.
* Only primipara included in the study
OGTT: oral glucose tolerance test; BMI: body mass index; GDM: gestational diabetes mellitus, WHO: World Health Organization, NM: not measured

## Sheet: Table S2
Supporting information Table S2 Proportion of large-for-gestational-age and cesarean section by GDM status in normal-weight and obese/overweight women.
	Large-for-gestational-age			Total cesarean section
	non-GDM	GDM	p-value	non-GDM	GDM	p-value
Normalweight (n=2127)
WHO-1999 criteria	6.1	11.2	0.009	13.1	15.6	0.339
WHO-2013 criteria	6.0	10.6	0.004	12.6	18.3	0.012
2017-Norwegian criteria	6.0	13.1	0.001	12.6	22.2	0.001
Overweight/obesity (n=843)
WHO-1999 criteria	9.2	18.7	0.001	17.6	28.8	0.002
WHO-2013 criteria	8.9	15.5	0.005	17.4	24.8	0.015
2017-Norwegian criteria	9.3	17.5	0.003	18.5	24	0.115
* Each GDM-category is compared with the respective non-GDM group using Chi-square test.
GDM: gestational diabetes; WHO: World Health Organization

## Sheet: Table S3
Supporting information Table S3 Risk of preterm delivery, preeclampsia and emergency ceserean section by GDM-criteria
				WHO-1999 criteria			WHO-2013 criteria			Norwegian-2017 criteria
Preterm delivery	Crude OR	(95% CI)	p-value	aOR*	(95% CI)	p-value	aOR*	(95% CI)	p-value	aOR*	(95% CI)	p-value
GDM by Norwegian-2017 criteria	1.53	(0.9-2.6)	0.122							1.10346	(0.6-2.2)	0.77389
GDM by 2013-WHO	1.35	(0.8-2.2)	0.213				0.97987	(0.5-1.8)	0.945691
GDM by 1999-WHO	1.83	(1.1-3.0)	0.02	1.57227	(0.9-2.7)	0.106729
Prepregnancy BMI
Normalweight	1			1			1			1
Overweight	0.82	(0.5-1.4)	0.451	0.805893	(0.5-1.4)	0.414064	0.807236	(0.5-1.4)	0.419625	0.801673	(0.5-1.3)	0.404091
Obesity	1.03	(0.5-2.0)	0.94	0.84648	(0.4-1.8)	0.667807	0.849684	(0.4-1.8)	0.677939	0.831767	(0.4-1.8)	0.639746
Ethnicity
European ethnicty	1			1			1			1
Middle Eastern/African ethnicty	0.64	(0.2-1.7)	0.39	0.593632	(0.2-2.1)	0.41686	0.594562	(0.2-2.1)	0.418556	0.588973	(0.2-2.1)	0.410322
Asian	1.68	(0.9-3.0)	0.086	1.56428	(0.7-3.6)	0.294614	1.5704	(0.7-3.7)	0.294757	1.53181	(0.7-3.6)	0.325138
Treatment for GDM by 1999 WHO	1.83	(1.1-3.0)	0.02				1.58768	(0.9-2.9)	0.141989	1.51867	(0.8-2.8)	0.172633
* Adjusted for age. maternal smoking. parity and study cohort in addition
Preeclampsia
GDM by Norwegian-2017 criteria	0.95	(0.4-1.8)	0.872							0.762949	(0.4-1.6)	0.481862
GDM by 2013-WHO	0.92	(0.5-1.5)	0.751				0.703266	(0.4-1.3)	0.288186
GDM by 1999-WHO	1.77	(1.0-3.0)	0.037	1.51028	(0.9-2.6)	0.146387
Prepregnancy BMI
Normalweight	1			1			1			1
Overweight	1.66	(1.1-2.6)	0.030	1.6961	(1.1-2.7)	0.0266312	1.7342	(1.1-2.8)	0.0212955	1.7146	(1.1-2.7)	0.0239026
Obesity	1.63	(0.8-3.1)	0.144	1.82238	(0.9-3.6)	0.0819895	1.91304	(1.0-3.8)	0.061869	1.88664	(1.0-3.7)	0.0679693
Ethnicity
European ethnicty	1			1			1			1
Middle Eastern/African ethnicty	0.44	(0.1-1.4)	0.158	0.859357	(0.2-3.3)	0.824099	0.888376	(0.2-3.4)	0.862312	0.882969	(0.2-3.4)	0.855355
Asian	0.57	(0.2-1.4)	0.222	1.18074	(0.4-3.7)	0.773898	1.25065	(0.4-3.9)	0.700441	1.23922	(0.4-3.9)	0.712445
Treatment for GDM by 1999 WHO	1.77	(1.0-3.0)	0.037				1.78072	(1.0-3.3)	0.0715546	1.64648	(0.9-3.0)	0.103623
*Adjusted for age. parity and study cohort in addition
Emergency cesarean section
GDM by Norwegian-2017 criteria	1.78879	(1.3-2.5)	0.000653154							1.56914	(1.1-2.3)	0.0239991
GDM by 2013-WHO	1.53	(1.1-2.0)	0.004				1.32131	(0.9-1.9)	0.114279
GDM by 1999-WHO	1.34	(0.9-1.9)	0.111	1.03123	(0.7-1.5)	0.870612
Prepregnancy BMI
Normalweight	1			1			1			1
Overweight	1.54345	(1.2-2.0)	0.002	1.53255	(1.1-2.0)	0.00358214	1.50088	(1.1-2.0)	0.00585588	1.50291	(1.1-2.0)	0.00562343
Obesity	1.65163	(1.1-2.5)	0.0141454	1.6028	(1.1-2.4)	0.0268575	1.52699	(1.0-2.3)	0.0497507	1.49133	(1-2.3.0)	0.0648446
Ethnicity
European ethnicty	1			1			1			1
Middle Eastern/African ethnicty	1.42163	(0.9-2.2)	0.131984	1.56525	(0.9-2.7)	0.118792	1.52165	(0.9-2.7)	0.145226	1.4924	(0.8-2.6)	0.165849
Asian	1.23181	(0.8-1.9)	0.34122	1.3565	(0.8-2.3)	0.270455	1.29353	(0.7-2.2)	0.355165	1.24631	(0.7-2.2)	0.431703
Treatment for GDM by 1999 WHO	1.33512	(0.9-1.9)	0.111017				0.900498	(0.6-1.4)	0.615	0.875185	(0.6-1.3)	0.514995
* Adjusted for age. gestational weeks at delivery. parity and study cohort in addition
WHO: World Health Organization, GDM: gestational diabetes mellitus, BMI: body mass index, OR: odds ratio, aOR: adjusted odds ratio
